# Supplementary material for: The Spectrum of ACAN Gene Mutations in a Selected Chinese Cohort of Short Stature: Genotype-Phenotype Correlation
Source: Front Genet. 2022 May 10;13:891040. doi: 10.3389/fgene.2022.891040 (PMC9127616; doi:10.3389/fgene.2022.891040)
Supplement: Supplementary file 4 [file DataSheet1.XLSX]

## Sheet: STab1
Supplementary Table 1. Short stature panel
ACAN	ADAMTS10	ADAMTS2	ADAMTSL2	AGPS	ALDH18A1	ALDH3A2	ALMS1
ANKRD11	AP4B1	AP4E1	AP4S1	ARID1A	ARSB	ARSE	ATP8B1
ATR	ATRX	AUTS2	B3GALT6	BCOR	BLM	BMP2	BMPR1B
BRAF	BRCA2	BTK	C5orf42	CANT1	CASR	CCDC8	CDAN1
CDC6	CDT1	CENPE	CENPJ	CEP152	CEP63	CFAP410	CHD7
CHMP1A	CHST3	CLCN5	COL10A1	COL11A1	COL11A2	COL1A1	COL1A2
COL2A1	COL6A2	COL9A1	COL9A2	COL9A3	COMP	CREBBP	CRIPT
CRTAP	CTCF	CUL7	CYP27B1	CYP2R1	DKC1	DLL3	DNA2
DVL1	DYM	ECEL1	EIF2AK3	ENPP1	EP300	ERCC2	ERCC3
ERCC4	ERCC5	ERCC6	ERCC8	EVC2	EXOSC3	FAM111A	FANCA
FANCC	FANCE	FBN1	FGD1	FGF23	FGF8	FGFR1	FGFR2
FGFR3	FLNB	FOXG1	FOXI1	FUCA1	GALNS	GDF5	GH1
GHR	GHRHR	GLB1	GLI2	GLI3	GNAS	GNPAT	GNPTAB
GNPTG	GNS	GRM1	GUSB	HBA1	HBB	HCCS	HDAC8
HES7	HESX1	HGSNAT	HMGA2	HMGB3	HRAS	HSPG2	HYAL1
IDS	IDUA	IFITM5	IGF1	IGF1R	IGF2	IGFALS	IGSF1
IHH	IKBKB	IKBKG	IL2RG	IMPAD1	INPPL1	ITCH	JAG1
KCNJ1	KCNJ10	KDM6A	KIF22	KLF1	KMT2D	KRAS	LAMTOR2
LARP7	LBR	LHX3	LHX4	LIFR	LMBR1	LMNA	LRBA
LTBP2	LTBP3	MATN3	MCM4	MCM9	MCPH1	MECP2	MESP2
MGAT2	MMP13	MMP2	MPLKIP	MYCN	MYH3	NAGLU	NBN
NEK1	NF1	NIN	NIPBL	NKX3-2	NME1	NOG	NPR2
NRAS	NSUN2	OBSL1	OFD1	ORC1	ORC4	ORC6	OTX2
PALB2	PAPSS2	PAX8	PCNA	PCNT	PDE4D	PEX7	PHC1
PHEX	PIEZO2	PIK3R1	PITX2	PLEC	PLK4	POC1A	PORCN
POU1F1	PRKAR1A	PROKR2	PROP1	PTH1R	PTHLH	PTPN11	RAB18
RAB33B	RAB3GAP1	RAB3GAP2	RAD21	RAD51C	RAF1	RAPSN	RARA
RBBP8	RECQL4	RIT1	ROR2	RPS19	RPS6KA3	RTEL1	RTTN
SELENON	SEMA3E	SERPINF1	SGSH	SHOX	SLC19A2	SLC26A2	SLC26A4
SLC2A2	SLC34A3	SLC35D1	SLC39A13	SLC39A4	SLX4	SMAD4	SMARCA2
MARCA4	SMARCAL1	SMARCB1	SMC1A	SMC3	SOS1	SOX11	SOX2
SOX3	SOX9	SPINK5	SPR	SRCAP	STAT3	STAT5B	STIL
STRA6	TBCE	TBX15	TBX6	TCTN3	TERT	THRA	TINF2
TNNI2	TNNT3	TPM2	TRAPPC2	TRIM37	TRIP11	TRPS1	TRPV4
TSHR	TTI2	TUBGCP6	UBR1	USB1	VDR	VPS33B	VPS53
WASHC4	WDR35	WISP3	WNT5A	XRCC4	ZMPSTE24

## Sheet: STab2
Supplementary Table 2. Review of published ACAN variants
Probands	Nucleotide Change	Protein change	Het/Hom	Location	Protein domain	Mutation type	Truncating variants	Denove	Disease	References	Nationality	Asian	Age	Sex	SGA	Height SDs of probands	Advanced BA	Advanced BA（1=yes，0=no）	Peak GH	rhGH theropy	short neck（1=yes，0=no，2=NA）	Mild midface hypoplasia（1=yes，0=no，2=NA）	Osteochondritis/Osteoarthritis（1=yes，0=no，2=NA）	Spine malformation（1=yes，0=no，2=NA）	Thoracic deformity（1=yes，0=no，2=NA）	Internal/external rotation of elbow（1=yes，0=no，2=NA）	Short limbs（1=yes，0=no，2=NA）	Short metacarpal bones（1=yes，0=no，2=NA）	brachydactyly（1=yes，0=no，2=NA）	Affected family members' height (SDS)	Affected family members' height (SDS)	Affected family members' height (SDS)	Affected family members' height (SDS)	Affected family members' height (SDS)	Affected family members' height (SDS)	Affected family members' height (SDS)	Affected family members' height (SDS)	Affected family members' height (SDS)	Affected family members' height (SDS)	Affected family members' height (SDS)	Affected family members' height (SDS)	Affected family members' height (SDS)	Affected family members' height (SDS)	Affected family members' height (SDS)	Affected family members' height (SDS)
1	c.7269delG	p.Glu2424fs*5	Het	E16	G3	Frameshift	Yes	No	SSOAOD	1	Spain	No	1.5	Male	No	-3	2	Yes	NA	NA	NA	1	NA	NA	NA	NA	NA	NA	1	-5.8	-3.8
2	c.903G>C	p.Trp301Cys	Het	E6	G1-B'	Missense	No	No	SSOAOD	1	Spain	No	7	Female	No	-3.5	0	No	NA	NA	NA	1	1	1	NA	NA	NA	NA	1	-4.4	-3.8
3	c.7276G>T	p.Gly2426*	Het	E16	G3	Nonsense	Yes	No	SSOAOD	1	Spain	No	18	Male	Yes	-4.3	0	No	NA	NA	1	NA	NA	NA	NA	NA	NA	NA	1	-5	-3.7
4	c.7342G>A	p.Gly2448Arg	Het	E17	G3	Missense	No	NA	SSOAOD	1	Spain	No	46	Female	NA	-3.7	NA	NA	NA	NA	NA	1	NA	NA	NA	NA	NA	NA	1	-4.3	-3.5
5	c.61G>T	p.Glu21*	Het	E2	Signal peptide	Nonsense	Yes	No	SSOAOD	1	Spain	No	4.5	Female	No	-3.5	1.5	Yes	NA	NA	NA	1	NA	1	NA	NA	NA	NA	1	-3	-1.5
6	c.1608C>A	p.Tyr536*	Het	E9	G2-B	Nonsense	Yes	No	SSOAOD	1	Spain	No	4.5	Female	No	-3.5	0	No	NA	NA	NA	NA	1	NA	NA	NA	NA	NA	1	-4.5
7	c.2218A>T	p.Thr740Ser	Het	E11	KS	Missense	No	No	SSOAOD	1	Spain	No	3	Male	Yes	-3.2	0	No	NA	NA	NA	1	NA	NA	NA	NA	NA	NA	1	-3.7
8	c.-7-2A>C	splicing	Het	UTR5	splicing	Splicing	Yes	No	SEDK	1	Spain	No	7.5	Male	Yes	-4.2	-2	No	NA	NA	NA	0	NA	NA	1	NA	NA	NA	1	-3.66
9	c.742G>A	p.Ala248Thr	Het	E5	G1-B	Missense	No	No	SSOAOD	1	Spain	No	14.5	Male	No	-1.8	0	No	NA	NA	NA	NA	NA	1	NA	NA	NA	NA	1	-3
10	c.371G>A	p.Arg124His	Het	E3	G1-A	Missense	No	No	SSOAOD	1	Spain	No	8	Female	No	-3.7	-2	No	NA	Yes	NA	NA	NA	1	NA	NA	NA	NA	1	-2.7
11	c.1948G>A	p.Val650Met	Het	E10	G2-B'	Missense	No	No	SSOAOD	1	Spain	No	12	Male	No	-2.6	-3	No	NA	NA	NA	1	NA	NA	NA	NA	NA	NA	1	-2.6
12	c.6142C>G	p.Pro2048Ala	Het	E12	CS2	Missense	No	No	SSOAOD	1	Spain	No	12.5	Female	Yes	-2.2	0	No	NA	NA	NA	NA	NA	NA	NA	NA	NA	NA	1	-2.3
13	c.7276G>A	p.Glu2426Lys	Het	E16	G3	Missense	No	No	SSOAOD	1	Spain	No	8.5	Female	Yes	-2.5	0	No	NA	Yes	NA	1	NA	NA	NA	NA	NA	NA	1	-1.79
14	c.1598C>T	p.Thr533Ile	Het	E8	G2-B	Missense	No	No	SEDK	1	Spain	No	10	Male	No	-0.76	NA	NA	NA	NA	NA	NA	1	1	NA	NA	NA	NA	NA	-0.38
15	c.2369C>G	p.Ser790*	Het	E12	KS	Nonsense	Yes	Yes	SSOAOD	1	Spain	No	14.5	Male	Yes	-2.2	2	Yes	NA	Yes	NA	1	NA	1	NA	NA	NA	NA	1
16	c.6_13delCACTTTAC	p.Thr3Leufs*21	Het	E2	Signal peptide	Frameshift	Yes	No	SSOAOD	2	China	Yes	7.58	Male	No	-4.3	-1	No	12.2	Yes	NA	NA	NA	NA	NA	NA	NA	NA	NA	-2.9	-5.41
17	c.1117_1120delCAGA	p.Thr374*	Het	E7	IGD	Nonsense	Yes	No	SSOAOD	2	China	Yes	13.24	Male	NA	-3.54	0.25	Yes	5.94	Yes	NA	NA	NA	NA	NA	NA	NA	NA	NA	-4.92	-4.59
18	c.661delT	p.Tyr221Metfs*10	Het	E5	G1-B	Frameshift	Yes	No	SSOAOD	2	China	Yes	12	Male	Yes	-2.96	0	No	5.96	NA	NA	NA	NA	NA	NA	NA	NA	NA	NA	-2.9	-3.83
19	c.7276G>T	p.Gly2426*	Het	E16	G3	Nonsense	Yes	No	SSOAOD	3	Sweden	No	NA	Female	NA	-2	1	Yes	NA	NA	NA	NA	NA	NA	NA	NA	NA	NA	NA	-2.6	-3.6	-4.3	-3.9	-3.6	-4.3	-5
20	c.7249G>A	p.Val2417Met	Het	E16	G3	Missense	No	No	SSOAOD	3	Sweden	No	NA	Male	NA	-2.1	1	Yes	NA	NA	NA	NA	1	NA	NA	NA	NA	NA	NA	-2.6	-3.4	-2.8	-3.4	-2.6	-2.6	-2.3	-1.1	-2.3	-1.3	-2.6	-1.2	-0.8	-0.5	-0.5	-1.2
21	c.61G>T	p.Glu21*	Het	E2	Signal peptide	Nonsense	Yes	No	SSOAOD	3	Sweden	No	NA	Female	NA	-2	3.5	Yes	NA	NA	NA	NA	NA	NA	NA	NA	NA	NA	NA	-4	-3.6	-3.9	-3.6	-4.3	-5
22	c.1243G>T	p.Glu415*	Het	E7	IGD	Nonsense	Yes	No	SSOAOD	3	Sweden	No	NA	Female	NA	-1.8	1	Yes	NA	NA	NA	1	1	NA	NA	NA	NA	NA	NA	-1.6	-0.9	-0.9	-1.3	-0.9	-0.6
23	c.4657G>T	p.Glu1553*	Het	E12	CS1	Nonsense	Yes	No	SSOAOD	3	Sweden	No	NA	Female	NA	-3.2	1	Yes	NA	NA	NA	1	1	NA	NA	NA	NA	NA	NA	-3.9	-3.1	-2.5	-2.8	-2.8
24	c.7064T>C	p.Leu2355Pro	Het	E14	G3	Missense	No	No	SSOAOD	3	Sweden	No	NA	Female	NA	-3.3	1	Yes	NA	NA	NA	NA	1	NA	NA	NA	NA	NA	NA	-3.8	-2.3	-2.7	-0.7	-2.2
25	c.1425delA	p.Val478Serfs*	Het	E7	G2-B	Frameshift	Yes	No	SSOAOD	3	Sweden	No	NA	Male	NA	-2.9	1	Yes	NA	NA	NA	NA	1	NA	NA	NA	NA	NA	NA	-2.3	-2.9	-3.3	-3.5
26	c.7153G>A	p.Glu2385Lys	Het	E15	G3	Missense	No	No	SSOAOD	3	Sweden	No	NA	Male	NA	-4.2	1	Yes	NA	NA	NA	NA	1	NA	NA	NA	NA	NA	NA	-2	-2.5	-2.1	-3.2
27	c.916A>T	p.Ser306Cys	Het	E6	G1-B'	Missense	No	No	SSOAOD	3	Sweden	No	NA	Female	NA	-2.7	3.5	Yes	NA	NA	NA	NA	NA	NA	NA	NA	NA	NA	NA	-2.6	-2.3	-2.6	-2.05
28	c.903G>C	p.Trp301Cys	Het	E6	G1-B'	Missense	No	No	SSOAOD	3	Sweden	No	NA	Female	NA	-3	1	Yes	NA	NA	NA	NA	1	NA	NA	NA	1	NA	NA	-3.8	-4.4	-2.5
29	c.5391delG	p.Gly1797Glyfs*52	Het	E12	CS2	Frameshift	Yes	No	SSOAOD	3	Sweden	No	NA	Male	NA	-2.6	3.5	Yes	NA	NA	NA	NA	NA	NA	NA	NA	NA	NA	NA	-2.6	-4.7
30	c.2026+1G>A	splicing	Het	I10	splicing	Splicing	Yes	No	SSOAOD	3	Sweden	No	NA	Female	NA	-3.8	1	Yes	NA	NA	NA	NA	NA	NA	NA	NA	NA	NA	NA	-4.4	-4.4
31	c.492C>G	p.Tyr164*	Het	E4	G1-B	Nonsense	Yes	No	SSOAOD	3	Sweden	No	NA	Male	NA	-2.7	3.5	Yes	NA	NA	NA	NA	1	NA	NA	NA	NA	NA	NA	-3.6	-4.4
32	c.223T>C	p.Trp75Arg	Het	E3	G1-A	Missense	No	No	SSOAOD	3	Sweden	No	NA	Male	NA	-1.93	3.5	Yes	NA	NA	NA	NA	1	NA	NA	NA	NA	NA	NA	-1.96	-3.27
33	c.532A>T	p.Asn178Tyr	Het	E4	G1-B	Missense	No	No	SSOAOD	3	Sweden	No	NA	Male	NA	-1.93	1	Yes	NA	NA	NA	NA	NA	NA	NA	NA	NA	NA	NA	-1.96	-3.27
34	c.7249G>A	p.Val2417Met	Het	E16	G3	Missense	No	No	SSOAOD	3	Sweden	No	NA	Male	NA	-1	1	Yes	NA	NA	NA	NA	NA	NA	NA	NA	NA	NA	NA	-2	-3
35	c.272delA	p.Arg93Alafs*41	Het	E3	G1-A	Frameshift	Yes	No	SSOAOD	3	Sweden	No	NA	Male	NA	-3.3	3.5	Yes	NA	NA	NA	NA	NA	NA	NA	NA	NA	NA	NA	-1.8	-2.6
36	c.1047_1048delinsAC	p.Tyr349*	Het	E6	G1-B'	Nonsense	Yes	No	SSOAOD	3	Sweden	No	NA	Male	NA	-4.1	1	Yes	NA	NA	NA	1	NA	NA	NA	NA	NA	NA	NA	-5.9
37	c.7203G>A	p.Trp2401*	Het	E16	G3	Nonsense	Yes	No	SSOAOD	3	Sweden	No	NA	Female	NA	-1.8	1	Yes	NA	NA	NA	NA	1	NA	NA	NA	NA	NA	NA	-2.3
38	c.1526C>A	p.Ser509*	Het	E8	G2-B	Nonsense	Yes	No	SSOAOD	3	Sweden	No	NA	NA	NA	NA	NA	NA	NA	NA	NA	NA	1	NA	NA	NA	NA	NA	NA
39	c.151T>C	p.Cys51Gly	Het	E3	G1-A	Missense	No	No	SSOAOD	4	German	No	NA	Female	NA	-3.5	Y	Yes	NA	NA	NA	NA	NA	NA	1	NA	NA	NA	NA	-3.2
40	c.515delA	p.Gln172Argfs*59	Het	E4	G1-B	Frameshift	Yes	No	SSOAOD	4	German	No	NA	Female	NA	-3.6	N	No	NA	NA	1	1	NA	NA	1	NA	NA	NA	1	-2.4
41	c.1180C>T	p.Arg394*	Het	E7	IGD	Nonsense	Yes	No	SSOAOD	4	German	No	NA	Female	NA	-3.9	N	No	NA	NA	1	1	NA	NA	1	NA	NA	NA	1	-2.3
42	c.1702G>A	p.Asp568Asn	Het	E9	G2-B	Missense	No	No	SSOAOD	4	German	No	NA	Male	NA	-3.2	N	No	NA	NA	NA	NA	NA	NA	1	NA	NA	NA	NA	-1.8
43	c.1774C>T	p.Gln592*	Het	E10	G2-B'	Nonsense	Yes	No	SSOAOD	4	German	No	NA	Male	NA	-3.2	NA	NA	NA	NA	1	NA	NA	NA	1	NA	NA	NA	NA	-1.8
44	c.5597C>A	p.Ser1866*	Het	E12	CS2	Nonsense	Yes	Yes	SSOAOD	4	German	No	NA	Male	NA	-2	Y	Yes	NA	NA	1	1	NA	NA	1	NA	NA	NA	1
45	c.2026+1G>A	splicing	Het	I10	splicing	Splicing	Yes	No	SSOAOD	5	American	No	14.08	Female	NA	-4	NA	NA	NA	NA	NA	1	1	NA	NA	NA	NA	NA	1	-2.8	-3.8
46	c.272delA	p.Arg93Alafs*41	Het	E3	G1-A	Frameshift	Yes	No	SSOAOD	5	American	No	8.42	Male	NA	-3.5	4.5	Yes	NA	NA	NA	1	NA	NA	NA	NA	NA	NA	1	-1.8	-2.7
47	c.7064T>C	p.Leu2355Pro	Het	E14	G3	Missense	No	No	SSOAOD	5	American	No	14.75	Female	NA	-4.2	NA	NA	NA	NA	NA	0	NA	NA	NA	NA	NA	1	0	-3.8	-1.2
48	c.512C>T	p.Ala171Val	Hom	E4	G1-B	Nonsense	Yes	No	SEMD	6	China	Yes	7	Female	No	-3	0	No	NA	NA	1	NA	NA	NA	1	NA	NA	NA	1
49	c.512C>T	p.Ala171Val	Het	E4	G1-B	Nonsense	Yes	No	SSOAOD	7	Korean	Yes	15	Male	No	-3.6	2.25	Yes	NA	NA	1	NA	NA	NA	NA	NA	NA	NA	NA	-4.8
50	c.532A>T	p.Asn178Tyr	Het	E4	G1-B	Missense	No	No	SSOAOD	8	Brazil	No	11.8	Male	Yes	-2	0.7	Yes	NA	NA	NA	NA	NA	NA	NA	NA	NA	NA	NA	-3.7
51	c.6861delC	p.Cys2288fs*28	Het	E13	G3	Frameshift	Yes	NA	SSOAOD	9	China	Yes	9.33	Female	NA	-3.31	-2.8	No	NA	NA	NA	NA	NA	NA	NA	NA	NA	NA	NA	-2.03	-2.08
52	c.1467C>G	p.Tyr489*	Het	E8	G2	Nonsense	Yes	Yes	SSOAOD	9	China	Yes	8.42	Male	NA	-3.47	0.6	Yes	NA	NA	NA	NA	NA	NA	NA	NA	NA	NA	NA	-3.72
53	c.1880_1883dupTGGC	p.Asp629fs	Het	E10	G2-B'	Frameshift	Yes	No	SSOAOD	9	China	Yes	4	Male	NA	-2.95	2	Yes	NA	NA	NA	NA	NA	NA	NA	NA	NA	NA	NA	-3.72
54	c.2173delG	p.Glu725fs	Het	E11	KS	Frameshift	Yes	No	SSOAOD	9	China	Yes	10	Male	NA	-3.5	1.5	Yes	NA	NA	NA	NA	NA	NA	NA	NA	NA	NA	NA	-3.62
55	c.1861A>T	p.Lys621*	Het	E10	G2-B'	Nonsense	Yes	NA	SSOAOD	9	China	Yes	6.5	Female	NA	-3.67	3	Yes	NA	NA	NA	NA	NA	NA	NA	NA	NA	NA	NA	-3.58
56	c.560dupA	p.Leu188fs*13	Het	E4	G1-B	Frameshift	Yes	No	SSOAOD	9	China	Yes	10.83	Male	NA	-3.47	-0.7	No	NA	NA	NA	NA	NA	NA	NA	NA	NA	NA	NA	-3.18
57	c.5579delC	p.Gly1861fs	Het	E12	CS2	Frameshift	Yes	NA	SSOAOD	9	China	Yes	9.42	Female	NA	-2.91	0.8	Yes	NA	NA	NA	NA	NA	NA	NA	NA	NA	NA	NA	-2.08
58	c.5443delC	p.Leu1815fs	Het	E12	CS2	Frameshift	Yes	NA	SSOAOD	9	China	Yes	4	Male	NA	-4.38	-0.5	No	NA	NA	NA	NA	NA	NA	NA	NA	NA	NA	NA
59	c.1411C>T	p.Gln471*	Het	E7	IGD	Nonsense	Yes	No	SSOAOD	9	China	Yes	5	Male	NA	-3.16	0	No	NA	NA	NA	NA	NA	NA	NA	NA	NA	NA	NA
60	c.631_632insA	p.Tyr211fs	Het	E5	G1-B	Frameshift	Yes	NA	SSOAOD	9	China	Yes	11	Male	NA	-2.16	0.5	Yes	NA	NA	NA	NA	NA	NA	NA	NA	NA	NA	NA
61	c.7093_7095delGAG	p.Glu2365del	Het	E15	G3	Small deletion	No	NA	SSOAOD	10	Japan	Yes	8.8	Male	NA	-3.71	-1.3	No	9.1	NA	NA	NA	NA	NA	NA	NA	NA	NA	NA
62	c.1046A>G	p.Tyr349Cys	Het	E6	G1-B'	Missense	No	NA	SSOAOD	10	Japan	Yes	6.8	Female	NA	-3.06	-0.7	No	17.2	NA	NA	NA	NA	NA	NA	NA	NA	NA	NA
63	c.2535_2536insTTCA	p.Pro846Phefs*9	Het	E12	KS	Frameshift	Yes	NA	SSOAOD	10	Japan	Yes	4.9	Male	NA	-2.47	-0.5	No	7.4	NA	NA	NA	NA	NA	NA	NA	NA	NA	NA
64	c.1979C>T	p.Thr660Met	Het	E10	G2-B'	Missense	No	NA	SSOAOD	10	Japan	Yes	10.7	Male	NA	-2.1	-0.2	No	21.3	NA	NA	NA	NA	NA	NA	NA	NA	NA	NA
65	c.7469G>A	p.Cys2490Tyr	Het	E18	G3	Missense	No	No	SSOAOD	11	China	Yes	14.58	Male	NA	-4.53	-2.58	No	8.13	Yes	NA	NA	NA	NA	NA	NA	NA	NA	NA
66	c.1411C>T	p.Gln471*	Het	E7	IGD	Nonsense	Yes	No	SSOAOD	11	China	Yes	4.67	Female	NA	-3.48	2.33	Yes	NA	NA	1	1	NA	NA	NA	NA	NA	NA	NA
67	c.1733-1G>A	splicing	Het	I9	splicing	Splicing	Yes	No	SSOAOD	11	China	Yes	20.42	Female	NA	-3.24	NA	NA	NA	NA	1	1	NA	NA	NA	NA	NA	NA	NA
68	c.2266G>C	p.Gly756Arg	Het	E11	KS	Missense	No	No	SSOAOD	11	China	Yes	3.33	Male	NA	-2.92	0.67	Yes	5.06	Yes	1	1	NA	1	1	NA	NA	NA	NA
69	c.1817C>A	p.Ala606Asp	Het	E10	G2-B'	Missense	No	No	SSOAOD	11	China	Yes	9.42	Male	NA	-2.88	-1.42	No	4.63	Yes	NA	1	NA	1	1	NA	NA	NA	1
70	c.1762C>T	p.Gln588*	Het	E10	G2-B’	nonsense	Yes	No	SSOAOD	11	China	Yes	9.83	Male	NA	-1.93	-2.33	No	NA	NA	NA	1	NA	NA	1	NA	NA	NA	1
71	c.1608C>A	p.Tyr536*	Het	E9	G2-B	Nonsense	Yes	No	SSOAOD	12	Dutch	No	5	Female	No	-3.7	0	No	NA	NA	NA	1	1	NA	NA	NA	NA	NA	1
72	c.4762_4765del	p.Gly1588fs	Het	E12	CS1	Frameshift	Yes	No	SSOAOD	12	Dutch	No	12.3	Male	Yes	-2.7	1	Yes	NA	NA	NA	1	NA	NA	NA	NA	NA	NA	1
73	c.7090C>T	p.Gln2364*	Het	E15	G3	Nonsense	Yes	No	SSOAOD	12	Dutch	No	11.7	Male	Yes	-2.7	0.8	Yes	NA	NA	NA	1	1	NA	NA	NA	NA	NA	1
74	c.1744delT	p.Phe582fs*69	Het	E10	G2-B'	Frameshift	Yes	No	SSOAOD	13	Japan	Yes	10	Male	No	-2.5	1.6	Yes	NA	Yes	NA	1	1	NA	NA	NA	NA	NA	NA	-2.7	-3
75	c.2164C>G	p.Pro722Ala	Het	E11	KS	Missense	No	No	SSOAOD	14	China	Yes	5.33	Female	Yes	-3.13	-0.7	No	9.53	Yes	NA	NA	NA	NA	NA	NA	NA	NA	NA
76	c.3986dupC	p.Gly1330Trpfs*221	Het	E12	CS1	Frameshift	Yes	No	SEDK	15	South African	No	NA	NA	NA	NA	NA	NA	NA	NA	NA	NA	1	NA	NA	NA	NA	NA	NA
77	c.4634delT	p.Leu1545Profs*11	Het	E12	CS1	Frameshift	Yes	No	SSOAOD	16	Japan	Yes	7.75	Female	Yes	-3.6	1.2	Yes	NA	NA	NA	NA	NA	1	NA	NA	NA	NA	NA	-4.7
78	c.6404delC	p.Ala2135Aspfs	Het	E12	CS2	Frameshift	Yes	Yes	SSOAOD	17	Sweden	No	6.17	Male	No	0.32	3.6	Yes	NA	Yes	NA	1	NA	NA	NA	NA	NA	NA	NA	-3.8
79	c.4852C>T	p.Gln1618*	Het	E12	CS2	Nonsense	Yes	No	SSOAOD	17	Sweden	No	11.58	Male	No	-4	0	No	9.3	Yes	NA	NA	NA	1	NA	NA	NA	NA	NA
80	c.5391delG	p.Gly1797Glyfs*52	Het	E12	CS2	Frameshift	Yes	No	SSOAOD	18	American	No	5.6	Male	No	-3.2	2	Yes	NA	NA	NA	1	0	NA	NA	NA	NA	NA	NA	-2.6	-4.7
81	c.6193delC	p.Gln2065Serfs*27	Het	E12	CS2	Frameshift	Yes	No	SSOAOD	19	China	Yes	9.83	Male	Yes	-4	0	No	5.89	Yes	NA	NA	NA	NA	NA	NA	NA	NA	NA	-4
82	c.6799G>A	p.Asp2267Asn	Hom	E12	CS2	Missense	No	No	SEMD	20	American	No	16-26	Male	NA	-15	NA	NA	NA	NA	1	1	1	1	1	1	1	1	1	-15	-15
83	c.6907G>A	p.Val2303Met	Het	E13	G3	Missense	No	No	SEDK	21	Sweden	No	NA	NA	NA	NA	NA	NA	NA	NA	NA	NA	1	NA	NA	NA	NA	NA	NA
84	c.6970T>C	p.Trp2324Arg	Het	E14	G3	Missense	No	No	SEDK	22	Italy	No	8	NA	NA	-2.4	-2	No	14.3	Yes	NA	NA	1	NA	NA	NA	NA	NA	1	-1.7
85	c.7091A>C	p.Gln2364Pro	Het	E15	G3	Missense	No	No	SSOAOD	23	China	Yes	5.6	Female	No	-2.09	1	Yes	12.1	Yes	NA	NA	NA	1	NA	NA	NA	NA	NA	-0.88	-3.74
86	c.7222dupA	p.Asp2407fs	Het	E16	G3	Frameshift	Yes	NA	SSOAOD	24	China	Yes	11	Female	NA	-2.36	0.5	Yes	10	NA	NA	NA	NA	NA	NA	NA	NA	NA	NA	-3.6
87	c.7339_7349delTGCGGAGAGCC	p.Cys2447fs*17	Hom	E17	G3	Frameshift	Yes	No	SEMD	25	China	Yes	13.5	Female	Yes	-15.4	-2.5	No	21.51	NA	1	1	NA	NA	1	NA	1	1	1
88	c.1429+1G>T	splicing	Het	I7	splicing	Splicing	Yes	No	SSOAOD	This study	China	Yes	5.75	Female	No	-2	0	No	13.067	Yes	1	NA	0	0	0	0	0	0	0	-0.47	-2.25	-2.25	-3.44
89	c.6665G>A	p.Trp2222*	Het	E12	CS2	Nonsense	Yes	No	SSOAOD	This study	China	Yes	8.17	Female	No	-3.5	0.66	Yes	12.631	NA	1	1	0	0	0	0	0	1	1	-3.81	-3.44	-2.9
90	c.1817C>A	p.Ala606Asp	Het	E10	G2-B'	Missense	No	No	SSOAOD	This study	China	Yes	6.92	Female	No	-0.67	1.83	Yes	14.213	Yes	1	1	0	1	0	0	1	1	1	-2.02	-1.59	-2.74
91	c.5058_5059delCA	p.I1686Mfs*13	Het	E12	CS2	Frameshift	Yes	No	SSOAOD	This study	China	Yes	12.92	Male	No	-4.2	0.08	Yes	6.219	Yes	Y	1	0	NA	NA	NA	NA	NA	NA	-1.59	-2.41	-2.4
92	c.538G>A	p.Ala180Thr	Het	E4	G1-B	missense	No	No	SSOAOD	This study	China	Yes	4.5	Male	No	-1.98	1	Yes	11.414	Yes	1	1	0	1	0	0	0	0	0	-3.72	-3.81
93	c.2398delinsA	p.Ser800Profs	Het	E12	KS	Frameshift	Yes	No	SSOAOD	This study	China	Yes	1.33	Female	No	-2.88	NA	NA	NA	NA	NA	NA	NA	NA	NA	NA	NA	NA	NA	-2.89	-3.72
94	c.70+1G>A	splicing	Het	I2	splicing	Splicing	Yes	No	SSOAOD	This study	China	Yes	14.25	Male	No	-4.9	-2.75	No	7.332	Yes	NA	NA	0	NA	NA	NA	NA	NA	NA	-3.26	-2.41
95	c.3587delC	p.Pro1196Leufs*3	Het	E12	CS1	Frameshift	Yes	No	SSOAOD	This study	China	Yes	3.08	Male	No	-2.7	0.92	Yes	NA	NA	NA	NA	NA	NA	NA	NA	NA	NA	NA	-2.9	-2.08
96	c.7465C>G	p.Arg2489Gly	Het	E17	G3	Missense	No	No	SSOAOD	This study	China	Yes	7.25	Male	No	-2.1	0.25	Yes	8.46	Yes	NA	NA	NA	NA	NA	NA	NA	NA	NA	-2.57
97	c.492C>A	p.Tyr164*	Het	E4	G1-B	Nonsense	Yes	No	SSOAOD	This study	China	Yes	14	Female	NA	-2.77	2	Yes	NA	NA	NA	NA	0	NA	NA	NA	NA	NA	NA	-2.1
98	Del exon12	splicing	Hom	E12	splicing	Deletion	Yes	No	SEMD	This study	China	Yes	1.5	Female	Yes	-3.7	-1	No	NA	NA	1	1	0	0	0	0	0	0	1
99	c.c.1183G>A/1979C>T	p.p.Gly395Ser/Thr660Met	Het	E7/E10	IGD/G2-B’	Missense	No	No	SEMD	This study	China	Yes	3.5	Male	No	-2.1	-1	No	4.339	NA	NA	NA	1	1	NA	NA	NA	NA	1
100	c.1032C>G	p.Tyr344*	Het	E6	G1-B'	Nonsense	Yes	No	SSOAOD	This study	China	Yes	11.17	Male	NA	-2.9	-0.17	No	>10	NA	NA	NA	NA	NA	NA	NA	NA	NA	NA	-3.81	-3.72
101	c.2173G>T	p.Glu725*	Het	E11	KS	Nonsense	Yes	No	SSOAOD	This study	China	Yes	10.08	Male	No	-2.91	0.42	Yes	>34.8	Yes	NA	NA	NA	NA	NA	NA	NA	NA	NA	-3.23	-3.72	-3.07
102	c.1930G>A	p.Gly644Ser	Het	E10	G2-B'	Missense	No	No	SSOAOD	1	China	Yes	16	Female	No	-2.1	0	No	NA	NA	0	0	0	0	0	0	1	0	0	-3.7
103	c.861C>A	p.Tyr287Thr，2282	Het	E6	G1-B'	Frameshift	Yes	No	SSOAOD	This study	China	Yes	9.75	Male	No	-1.77	0.25	Yes	NA	No	NA	NA	NA	NA	NA	NA	NA	NA	NA	-1.96	-2.08
104	c.7198G>T	p.Glu2400Ter,169	Het	E15	G3	Frameshift	Yes	No	SSOAOD	This study	China	Yes	3	Female	No	-2.24	1.2	Yes	NA	No	NA	NA	NA	NA	NA	NA	NA	NA	NA	-2.89	-2.89	-2.89
